# Supplementary material for: DNAzyme-Amplified Label-Free Biosensor for the Simple and Sensitive Detection of Pyrophosphatase
Source: Biosensors (Basel). 2021 Oct 28;11(11):422. doi: 10.3390/bios11110422 (PMC8615721; doi:10.3390/bios11110422)
Supplement: Supplementary file 1 [file biosensors-11-00422-s001.zip]

Archive with 1 entries (1 files):
- biosensors-1376163-SI.pdf
